# Supplementary material for: Relationship between Decreased Mineral Intake Due to Oral Frailty and Bone Mineral Density: Findings from Shika Study
Source: Nutrients. 2021 Apr 5;13(4):1193. doi: 10.3390/nu13041193 (PMC8066385; doi:10.3390/nu13041193)
Supplement: Supplementary file 1 [file nutrients-13-01193-s001.zip]

Archive with 3 entries (3 files):
- Figure S1.tif
- Figure S2.tif
- Revised Table S1.tif
